# Supplementary material for: Scale-Up of Academic Mesenchymal Stromal Cell Production
Source: J Clin Med. 2023 Jun 30;12(13):4414. doi: 10.3390/jcm12134414 (PMC10342966; doi:10.3390/jcm12134414)
Supplement: Supplementary file 1 [file jcm-12-04414-s001.zip]

Archive with 1 entries (1 files):
- jcm-2430124-supplementary.pdf
